# Supplementary material for: Quantitative systems pharmacology modeling sheds light into the dose response relationship of a trispecific T cell engager in multiple myeloma
Source: Sci Rep. 2022 Jun 29;12:10976. doi: 10.1038/s41598-022-14726-5 (PMC9243109; doi:10.1038/s41598-022-14726-5)
Supplement: Supplementary file 2 — Supplementary Information 2. [file 41598_2022_14726_MOESM2_ESM.txt]

%%%%%%%%%%%%% MAIN FILE to generate trispecific antibody script %%%%%%%%%%%

clear all; close all;

%-----------------------------------------------------------------------%
%%%%%%%%%%%%%%%%%%%%%%%%%%%%%%%%%%%%%%%%%%%%%%%%%%%%%%%%%%%%%%%%%%%%%%%%%%
%%%%%%%CHANGE THESE TWO NAMES TO DEFINE DIFFERENT SYNAPSE COMBOS
%%Define ODE file name -- CHANGE FOR EACH PROGRAM
Nm = 'tsAb_FullODEs_DosePred';
%%Specify which cells to use for each arm in synapse
%Cells involved in synapses
%%CD3 arm
Cells_CD3 =   {'CD8_N' 'CD8_EM' 'CD8_A' 'CD4_N' 'CD4_EM' 'CD4_A'};   %Full model:{'CD8_N' 'CD8_EM' 'CD8_A' 'CD4_N' 'CD4_EM' 'CD4_A'};
%%CD28 arm;
Cells_CD28 =  {'CD8_N' 'CD8_EM' 'CD8_A' 'CD4_N' 'CD4_EM' 'CD4_A' 'MM'};  %Full model: {'CD8_N' 'CD8_EM' 'CD8_A' 'CD4_N' 'CD4_EM' 'CD4_A' 'TRGT'};
%CD38 arm
Cells_CD38 = {'TRGT' 'MM'};  %%Full model: {'TRGT' 'sCD38'};

%%Generate synapse lists
DefineSpecified_2cellSyn


%%%%%%%%%%%PROGRAM BELOW STAYS THE SAME FOR ALL SYNAPSE COMBOS%%%%%%%%%%%%%
%%%%%%%%%%%%%%%%%%%%%%%%%%%%%%%%%%%%%%%%%%%%%%%%%%%%%%%%%%%%%%%%%%%%%%%%%%%%
%-----------------------------------------------------------------------%

%Drug
Drug = 'tsAb';

%%Individual cells
Cells = {'CD8_N'    'CD8_EM'    'CD8_A'     'CD4_N'     'CD4_EM'    'CD4_A'     'MM' 'TRGT'    'sCD38'};

%%Create an index for each cell/synapse to place it in the derivative
%%vector
%Number of cell species
Cell_Species = length(Cells) + length(Syn2Cell_UnqTOT);
%Names of cells
Cell_Names = [Cells Syn2Cell_UnqTOT ];
%Define number and names of receptor species
Receptors_Def_perCell;
%%Cytokines
Cyt = {'IFNg' 'TNFa' 'IL6' 'IL10'};

%%Species to keep track of cell fluxes
Fluxes = {'TcellSyn' 'TcellDeg' 'MMcellSyn' 'MMcellDeg'  'TRGTcellSyn' 'TRGTcellDeg' 'CD3Syn' 'CD3Deg'  'CD28Syn' 'CD28Deg' 'CD38Syn' 'CD38Deg' 'SynFormation'};

%%Combine all names to generate index of all species
Names = [Drug Cell_Names Receptor_Names Cyt Fluxes];
NumSpecies = length(Names);
%%Create index vector so that name can be used as index for derivative, X
%%vector
for csi = 1:NumSpecies
    eval(['idx.' Names{csi} ' =  csi;']);
end

%initialize derivative vector
Deriv = cell(1,NumSpecies);


%%Terms contributing to single cell ODEs (ie non-synapsed cells). Includes:
%%synthesis, degradation, proliferation, migration, cytokine production,
%%activation
Syn =   {'ps.ksyn_CD8_N'   'ps.ksyn_CD8_EM'     0                       'ps.ksyn_CD4_N'    'ps.ksyn_CD4_EM'     0                       0                           0                       0};
Deg =   {'ps.kdeg_CD8_N'   'ps.kdeg_CD8_EM'     'ps.kdeg_CD8_A'         'ps.kdeg_CD4_N'    'ps.kdeg_CD4_EM'     'ps.kdeg_CD4_A'         'ps.kdeg_MM'                'ps.kdeg_TRGT'          'ps.kdeg_sCD38'};
Prolif= {0                  0                   'ps.kpr_CD8'            0                   0                   'ps.kpr_CD4'            'ps.kpr_MM*(1-X(idx.MM)/ps.C_M_MM)'   'ps.kpr_TRGT*(1-X(idx.TRGT)/ps.C_M_TRGT)'           0};
%%Production of soluble CD38, shed from TRGT cells
shed_s38= {0                  0                 0                       0                   0                   0                       'ps.kshedMM_s38'            'ps.kshedTRGT_s38'        0};
%%Production of cytokines
prIFNg= {0                  0                   'ps.kprod_CD8_A_IFNg'     0                   0                   'ps.kprod_CD4_A_IFNg'     0                       0                          0};
prTNFa= {0                  0                   'ps.kprod_CD8_A_TNFa'     0                   0                   'ps.kprod_CD4_A_TNFa'     0                       0                          0};
%%Don't put MM/Target cell production here because we want emission from
%%these cells only when in synapse
prIL6=  {0                  0                   'ps.kprod_CD8_A_IL6'      0                   0                   'ps.kprod_CD4_A_IL6'      0                       0                       0};
prIL10= {0                  0                   0                         0                   0                   0                         0                       0                        0};


%%Formulate base equations without inclusion of synapses
%%Drug equation consists of infusion +/- kon/off terms
Deriv{idx.tsAb} = 'ps.Dose';

%%Add in terms for proliferation/degradation/synthesis of cells, as well as
%%sCD38 shedding, cytokine production, and drug binding
for i = 1:length(Cells)
    %%Index among all species, used for derivative - get index of relevant
    %%cell
    dex = eval(['idx.' Cells{i}]);
    %Create indices for associated receptors - each cell has 2 receptors
    %aside from sCD38
    R1 = R1_Lst{i};
    R1NC = R1_LstNC{i};
    dex_R1 = eval(['idx.' R1]);
    R1_tsAb = R1_tsAb_Lst{i};
    R1_tsAbNC = R1_tsAb_LstNC{i};
    dex_R1_tsAb = eval(['idx.' R1_tsAb]);
    if(R2_Lst{i}~=0)  %%Not scD38
        R2 = R2_Lst{i};
        R2NC = R2_LstNC{i};
        dex_R2 = eval(['idx.' R2]);
        R2_tsAb = R2_tsAb_Lst{i};
        R2_tsAbNC = R2_tsAb_LstNC{i};
        dex_R2_tsAb = eval(['idx.' R2_tsAb]);
    end
    
    %%Add in ODE contributions one at a time
    %%Synthesis indexed by cell number, not index m context of all species
    if (Syn{i} ~= 0)   %Basal Synthesis
        Deriv{dex} = [Deriv{dex} ' + ' Syn{i}];
        %Only synthesis of unbound receptors
        Deriv{dex_R1} = [Deriv{dex_R1} ' + ' Syn{i} '*ps.' R1NC 'per_' Cells{i}];
        if(R2_Lst{i}~=0)
            Deriv{dex_R2} = [Deriv{dex_R2} ' + ' Syn{i} '*ps.' R2NC 'per_' Cells{i}];
        end
        
        %Add synthesis to flux term - only T cells are synthesized
        Deriv{eval(['idx.TcellSyn'])} = [Deriv{eval(['idx.TcellSyn'])}  ' + ' Syn{i}] ;
        %%First receptor is CD3
        Deriv{eval(['idx.CD3Syn'])} = [Deriv{eval(['idx.CD3Syn'])} ' + ' Syn{i} '*ps.' R1NC 'per_' Cells{i}] ;
        %%Second receptor is CD28
        if(R2_Lst{i}~=0)
            Deriv{eval(['idx.CD28Syn'])} = [Deriv{eval(['idx.CD28Syn'])} ' + ' Syn{i} '*ps.' R2NC 'per_' Cells{i}];
        end
    end
    if (Deg{i} ~= 0)  %Basal degradation
        Deriv{dex} = [Deriv{dex} ' - ' Deg{i} '*X(idx.' Cells{i} ')'];
        Deriv{dex_R1} = [Deriv{dex_R1} ' - ' Deg{i} '*X(idx.' R1 ')'];
        Deriv{dex_R1_tsAb} = [Deriv{dex_R1_tsAb} ' - ' Deg{i} '*X(idx.' R1_tsAb ')'];
        if(R2_Lst{i}~=0)
            Deriv{dex_R2} = [Deriv{dex_R2} ' - ' Deg{i} '*X(idx.' R2 ')'];
            Deriv{dex_R2_tsAb} = [Deriv{dex_R2_tsAb} ' - ' Deg{i} '*X(idx.' R2_tsAb ')'];
        end
        %%Add degradation derivatives to flux terms
        if(strncmp(Cells{i},'CD',2))  %T cells
            Deriv{eval(['idx.TcellDeg'])} = [Deriv{eval(['idx.TcellDeg'])}  ' + ' Deg{i} '*X(idx.' Cells{i} ')'] ;
            %%First receptor is CD3 -- Add both bound and unbound CD3
            Deriv{eval(['idx.CD3Deg'])} = [Deriv{eval(['idx.CD3Deg'])} ' + '  Deg{i} '*(X(idx.' R1 ') + X(idx.' R1_tsAb '))'] ;
            Deriv{eval(['idx.CD28Deg'])} = [Deriv{eval(['idx.CD28Deg'])} ' + '  Deg{i} '*(X(idx.' R2 ')+X(idx.' R2_tsAb '))'] ;
        elseif(strncmp(Cells{i},'MM',2))
            Deriv{eval(['idx.MMcellDeg'])} = [Deriv{eval(['idx.MMcellDeg'])}  ' + ' Deg{i} '*X(idx.' Cells{i} ')'] ;
            %%First receptor is CD38 -- Add both bound and unbound CD38
            Deriv{eval(['idx.CD38Deg'])} = [Deriv{eval(['idx.CD38Deg'])} ' + '  Deg{i} '*(X(idx.' R1 ')+X(idx.' R1_tsAb '))'] ;
            Deriv{eval(['idx.CD28Deg'])} = [Deriv{eval(['idx.CD28Deg'])} ' + '  Deg{i} '*(X(idx.' R2 ')+X(idx.' R2_tsAb '))'] ;
        elseif(strncmp(Cells{i},'TRGT',2))
            Deriv{eval(['idx.TRGTcellDeg'])} = [Deriv{eval(['idx.TRGTcellDeg'])}  ' + ' Deg{i} '*X(idx.' Cells{i} ')'] ;
            %%First receptor is CD38 -- Add both bound and unbound CD38
            Deriv{eval(['idx.CD38Deg'])} = [Deriv{eval(['idx.CD38Deg'])} ' + '  Deg{i} '*(X(idx.' R1 ') + X(idx.' R1_tsAb '))'] ;
            Deriv{eval(['idx.CD28Deg'])} = [Deriv{eval(['idx.CD28Deg'])} ' + '  Deg{i} '*(X(idx.' R2 ')+X(idx.' R2_tsAb '))'] ;
        elseif(strcmp(Cells{i},'sCD38'))  %%Add degradation of soluble CD38
            %%First receptor is CD38 -- Add both bound and unbound CD38
            Deriv{eval(['idx.CD38Deg'])} = [Deriv{eval(['idx.CD38Deg'])} ' + '  Deg{i} '*(X(idx.' R1 ') + X(idx.' R1_tsAb '))'] ;
        end
        
    end
    if (Prolif{i} ~= 0)   %Proliferation
        Deriv{dex} = [Deriv{dex} ' + ' Prolif{i} '*X(idx.' Cells{i} ')'];
        %Proliferation creates new unbound receptors only - must multiply
        %by cell number to get correct units and amount
        Deriv{dex_R1} = [Deriv{dex_R1} ' + ' Prolif{i} '*X(idx.' Cells{i} ')*ps.' R1NC 'per_' Cells{i}];
        if(R2_Lst{i}~=0)
            Deriv{dex_R2} = [Deriv{dex_R2} ' + ' Prolif{i} '*X(idx.' Cells{i} ')*ps.' R2NC 'per_' Cells{i}];
        end
        %%Add degradation derivatives to flux terms
        if(strncmp(Cells{i},'CD',2))  %T cells
            Deriv{eval(['idx.TcellSyn'])} = [Deriv{eval(['idx.TcellSyn'])}  ' + ' Prolif{i} '*X(idx.' Cells{i} ')'] ;
            %%First receptor is CD3 -- Add both bound and unbound CD3
            Deriv{eval(['idx.CD3Syn'])} = [Deriv{eval(['idx.CD3Syn'])} ' + ' Prolif{i} '*X(idx.' Cells{i} ')*ps.' R1NC 'per_' Cells{i}] ;
            Deriv{eval(['idx.CD28Syn'])} = [Deriv{eval(['idx.CD28Syn'])} ' + ' Prolif{i} '*X(idx.' Cells{i} ')*ps.' R2NC 'per_' Cells{i}] ;
        elseif(strncmp(Cells{i},'MM',2))
            Deriv{eval(['idx.MMcellSyn'])} = [Deriv{eval(['idx.MMcellSyn'])}  ' + ' Prolif{i} '*X(idx.' Cells{i} ')'] ;
            %%First receptor is CD38 -- Add both bound and unbound CD38
            Deriv{eval(['idx.CD38Syn'])} = [Deriv{eval(['idx.CD38Syn'])} ' + ' Prolif{i} '*X(idx.' Cells{i} ')*ps.' R1NC 'per_' Cells{i}] ;
            Deriv{eval(['idx.CD28Syn'])} = [Deriv{eval(['idx.CD28Syn'])} ' + ' Prolif{i} '*X(idx.' Cells{i} ')*ps.' R2NC 'per_' Cells{i}] ;
        elseif(strncmp(Cells{i},'TRGT',2))
            Deriv{eval(['idx.TRGTcellSyn'])} = [Deriv{eval(['idx.TRGTcellSyn'])}  ' + ' Prolif{i} '*X(idx.' Cells{i} ')'] ;
            %%First receptor is CD38 -- Add both bound and unbound CD38
            Deriv{eval(['idx.CD38Syn'])} = [Deriv{eval(['idx.CD38Syn'])} ' + ' Prolif{i} '*X(idx.' Cells{i} ')*ps.' R1NC 'per_' Cells{i}] ;
            Deriv{eval(['idx.CD28Syn'])} = [Deriv{eval(['idx.CD28Syn'])} ' + ' Prolif{i} '*X(idx.' Cells{i} ')*ps.' R2NC 'per_' Cells{i}] ;
        end
    end
    
    
    %%Soluble CD38 shedding
    if (shed_s38{i}~=0)
        Deriv{dex_R1} = [Deriv{dex_R1} ' - ' shed_s38{i} '*X(idx.' R1 ')'];
        Deriv{eval('idx.sCD38')} = [Deriv{eval('idx.sCD38')} '+' shed_s38{i} '*X(idx.' R1 ')'];
        %%One CD38 receptor shed per cell
        Deriv{eval('idx.R_sCD38_CD38')} = [Deriv{eval('idx.R_sCD38_CD38')} '+' shed_s38{i} '*X(idx.' R1 ')'];
    end
    
    
    %%Add in kon/koff equations for all receptors
    Deriv{idx.tsAb} = [Deriv{idx.tsAb} '-ps.kon_' R1NC '*X(idx.' R1 ')*X(idx.tsAb) + ps.koff_' R1NC '*X(idx.' R1_tsAb ')'];
    Deriv{dex_R1} = [Deriv{dex_R1} '-ps.kon_' R1NC '*X(idx.' R1 ')*X(idx.tsAb) + ps.koff_' R1NC '*X(idx.' R1_tsAb ')'];
    Deriv{dex_R1_tsAb} = [Deriv{dex_R1_tsAb} '+ ps.kon_' R1NC '*X(idx.' R1 ')*X(idx.tsAb) - ps.koff_' R1NC '*X(idx.' R1_tsAb ')'];
    if(R2_Lst{i}~=0)
        Deriv{dex_R2} = [Deriv{dex_R2} '- ps.kon_' R2NC '*X(idx.' R2 ')*X(idx.tsAb) + ps.koff_' R2NC '*X(idx.' R2_tsAb ')'];
        Deriv{dex_R2_tsAb} = [Deriv{dex_R2_tsAb} '+ ps.kon_' R2NC '*X(idx.' R2 ')*X(idx.tsAb) - ps.koff_' R2NC '*X(idx.' R2_tsAb ')'];
        Deriv{idx.tsAb} = [Deriv{idx.tsAb}  '- ps.kon_' R2NC '*X(idx.' R2 ')*X(idx.tsAb) + ps.koff_' R2NC '*X(idx.' R2_tsAb ')'];
    end
    
    %%CYTOKINE PRODUCTION
    if (prIFNg{i}~=0)
        Deriv{eval(['idx.' Cyt{1}])} = [Deriv{eval(['idx.' Cyt{1}])} '+' prIFNg{i} '*X(idx.' Cells{i} ')'];
    end
    if (prTNFa{i}~=0)
        Deriv{eval(['idx.' Cyt{2}])} = [Deriv{eval(['idx.' Cyt{2}])} '+' prTNFa{i} '*X(idx.' Cells{i} ')'];
    end
    if (prIL6{i}~=0)
        Deriv{eval(['idx.' Cyt{3}])} = [Deriv{eval(['idx.' Cyt{3}])} '+' prIL6{i} '*X(idx.' Cells{i} ')'];
    end
    if (prIL10{i}~=0)
        Deriv{eval(['idx.' Cyt{4}])} = [Deriv{eval(['idx.' Cyt{4}])} '+' prIL10{i} '*X(idx.' Cells{i} ')'];
    end
    
end

%%Add general cytokine degradation
Deriv{eval(['idx.' Cyt{1}])} = [Deriv{eval(['idx.' Cyt{1}])} '- ps.kdeg_IFNg*X(idx.' Cyt{1} ')'];
Deriv{eval(['idx.' Cyt{2}])} = [Deriv{eval(['idx.' Cyt{2}])} '- ps.kdeg_TNFa*X(idx.' Cyt{2} ')'];
Deriv{eval(['idx.' Cyt{3}])} = [Deriv{eval(['idx.' Cyt{3}])} '- ps.kdeg_IL6*X(idx.' Cyt{3} ')'];
Deriv{eval(['idx.' Cyt{4}])} = [Deriv{eval(['idx.' Cyt{4}])} '- ps.kdeg_IL10*X(idx.' Cyt{4} ')'];

%%Clear out temporary variables from previous loop
clearvars -except Nm Drug	Cells	Cell_Species	Cell_Names	Cyt	Receptor_Names 	Names	Br_Lst* *Lst*...
    NumSpecies	idx	Syn	Deg	Prolif	MigBM	MigPB	shed_s38	Deriv	prIFNg	prTNFa	prIL6 Rs_Syn2_Unq	...
    prIL10	R*Lst	R*LstNC	Syn_*cell	Combo*cell*	KillRt_2cell Cells_Syn*_Unq SynKill_*Cell	Syn*Cell_Unq	*Act* ...
    Resist* Synpr*  Resist_Unq IFNg_Unq TNFa_Unq IL6_Unq IL10_Unq Syn2Cell_UnqTOT Cells_Syn2_UnqTOT DisRt_2cell_UnqTOT* Rs_Syn2_UnqTOT


% %%ODEs for 2 cell synapses - for on/off portion of synapse, go through
% all possible cell combinations because two cells will give unique flux.
%Synapse formation terms added to synapse and associated receptors,
%subtracted from cells/receptors of origin
for j = 1:size(Syn_2cell,2)
    
    
    %%%RECEPTORS INVOLVED IN BRIDGE
    %Define cell & Receptor 1 (first in bridge)
    R1 = Combo_2cellR{j,1};   %{j}{1};
    CELL1 = Combo_2cell{j,1};   %{j}{1};
    %%index for Cell1 ODE
    dex_C1 = eval(['idx.' CELL1]);
    %Define cell & Receptor 2 (second in bridge
    R2 = Combo_2cellR{j,2};   %{j}{2};
    CELL2 = Combo_2cell{j,2};   %{j}{2};
    %%index for Cell1 ODE
    dex_C2 = eval(['idx.' CELL2]);
    %Synapse
    SYN = Syn_2cell{j};   %{j};
    %%index for Synapse ODE
    dex_Syn = eval(['idx.' SYN]);
    %%%%%%%%%%%%Receptor indicies%%%%%%%%%%%%%
    %Bridge
    BR = Br_Lst{j};
    dex_Br =  eval(['idx.' BR]);
    %Cell1 receptors -R1, R2 are involved in bridge; RA/B are cell
    %receptors on cell not involved in bridge. R1 will = RA or RB
    dex_C1R1 =  eval(['idx.R_' CELL1 '_' R1]);
    dex_C2R2 =  eval(['idx.R_' CELL2 '_' R2]);
    %With antibody
    dex_C1R1_tsAb =  eval(['idx.R_' CELL1 '_' R1 '_tsAb']);
    dex_C2R2_tsAb =  eval(['idx.R_' CELL2 '_' R2 '_tsAb']);
    %%%%%%%%%%%%%%%%%%
    %%Non-bridges - 2 receptors on each cell in synapse
    %%Receptors for each cell in synapse - without synapse name then with
    C1RaNC = C1R1_LstNC{j};
    dex_C1Ra = eval(['idx.R_' CELL1 '_' C1RaNC ]);
    C1Ra_tsAbNC = C1R1_tsAb_LstNC{j};
    dex_C1Ra_tsAb = eval(['idx.R_' CELL1 '_' C1Ra_tsAbNC]);
    %%%Cell1, 2nd receptor
    C1RbNC = C1R2_LstNC{j};
    dex_C1Rb = eval(['idx.R_' CELL1 '_' C1RbNC]);
    C1Rb_tsAbNC = C1R2_tsAb_LstNC{j};
    dex_C1Rb_tsAb = eval(['idx.R_' CELL1 '_' C1Rb_tsAbNC]);
    %%Cell 1 receptors on synapse - synapse name
    Syn_Ra = C1R1_Lst{j};
    dex_SynRa =  eval(['idx.' Syn_Ra]);
    Syn_Ra_tsAb = C1R1_tsAb_Lst{j};
    dex_SynRa_tsAb =  eval(['idx.' Syn_Ra_tsAb]);
    Syn_Rb =  C1R2_Lst{j};
    dex_SynRb =  eval(['idx.' Syn_Rb]);
    Syn_Rb_tsAb = C1R2_tsAb_Lst{j};
    dex_SynRb_tsAb =  eval(['idx.' Syn_Rb_tsAb]);
    %%Cell2 first receptor -- even if cell2 is the same as cell1, receptor
    %%on/off flux should be accounted for 2x
    C2RcNC = C2R1_LstNC{j};
    dex_C2Rc = eval(['idx.R_' CELL2 '_' C2RcNC]);
    C2Rc_tsAbNC = C2R1_tsAb_LstNC{j};
    dex_C2Rc_tsAb = eval(['idx.R_' CELL2 '_' C2Rc_tsAbNC]);
    %%Cell 2 receptors on synapse
    Syn_Rc = C2R1_Lst{j};
    dex_SynRc =  eval(['idx.' Syn_Rc]);
    Syn_Rc_tsAb = C2R1_tsAb_Lst{j};
    dex_SynRc_tsAb =  eval(['idx.' Syn_Rc_tsAb]);
    %%%Cell1, 2nd receptor - if exists
    if(isempty(C2R2_Lst{j})== 0)
        C2RdNC = C2R2_LstNC{j};
        dex_C2Rd = eval(['idx.R_' CELL2 '_' C2RdNC]);
        C2Rd_tsAbNC = C2R2_tsAb_LstNC{j};
        dex_C2Rd_tsAb = eval(['idx.R_' CELL2 '_' C2Rd_tsAbNC]);
        Syn_Rd = C2R2_Lst{j};
        dex_SynRd =  eval(['idx.' Syn_Rd]);
        Syn_Rd_tsAb = C2R2_tsAb_Lst{j};
        dex_SynRd_tsAb =  eval(['idx.' Syn_Rd_tsAb]);
    end
    
    
    %%Define reactions to include in each derivative
    %%%kon and koff terms are unique for each cell combinations, should be
    %%%added to cell1, cell2 and receptor ODEs
    %     %ASSUME ALL CELLS where synapses unbind go back to original cells
    %%Do not multiply by cells or receptors here just include normalization
    %%factor and kon/off terms
    konOFF_Cell = ['ps.kcoll/(ps.' CELL1 '_0*ps.' CELL2 '_0)*(ps.kon_' R1 '*X(idx.R_' CELL1 '_' R1 ')*X(idx.R_' CELL2 '_' R2 '_tsAb)'  ...
        '+ ps.kon_' R2 '*X(idx.R_' CELL2 '_' R2 ')*X(idx.R_' CELL1 '_' R1 '_tsAb) - (ps.koffc_' R1 '+ ps.koffc_' R2 ')*X(idx.' BR '))'];
    %%to use for bridge
    kbr_R1 = ['ps.Br_perS*ps.kcoll*X(idx.' CELL1 ')*X(idx.' CELL2 ')/(ps.' CELL1 '_0*ps.' CELL2 '_0)*(ps.kon_' R1 '*X(idx.R_' CELL1 '_' R1 ')*X(idx.R_' CELL2 '_' R2 '_tsAb)'  ...
        '- ps.koffc_' R1 '*X(idx.' BR '))'];
    kbr_R2 = ['ps.Br_perS*ps.kcoll*X(idx.' CELL1 ')*X(idx.' CELL2 ')/(ps.' CELL1 '_0*ps.' CELL2 '_0)*(ps.kon_' R2 '*X(idx.R_' CELL2 '_' R2 ')*X(idx.R_' CELL1 '_' R1 '_tsAb)'  ...
        '- ps.koffc_' R2 '*X(idx.' BR '))'];
    
    %Create synapse ODE
    Deriv{dex_Syn} = [Deriv{dex_Syn} ' + ' konOFF_Cell '*X(idx.' CELL1 ')*X(idx.' CELL2  ')' ];
    %Track flux into synapse
    Deriv{eval('idx.SynFormation')} = [Deriv{eval('idx.SynFormation')} ' + ' konOFF_Cell '*X(idx.' CELL1 ')*X(idx.' CELL2 ')' ];
    %%Synapse Receptor ODEs
    %%Bridge contributed by both cell types- one or other w drug bound
    Deriv{dex_Br} = [Deriv{dex_Br} ' + ' kbr_R1  ' + ' kbr_R2];
    %%For cell 1 receptors - add on/off through synapse plus on/off of drug
    %%binding
    Deriv{dex_SynRa} = [Deriv{dex_SynRa} ' + ' konOFF_Cell '*X(idx.R_' CELL1 '_' C1RaNC ')*X(idx.' CELL2  ')'  ];
    Deriv{dex_SynRa_tsAb} = [Deriv{dex_SynRa_tsAb} ' + ' konOFF_Cell '*X(idx.R_' CELL1 '_' C1Ra_tsAbNC ')*X(idx.' CELL2 ')' ];
    Deriv{dex_SynRb} = [Deriv{dex_SynRb} ' + ' konOFF_Cell '*X(idx.R_' CELL1 '_' C1RbNC ')*X(idx.' CELL2 ')' ];
    Deriv{dex_SynRb_tsAb} = [Deriv{dex_SynRb_tsAb} ' + ' konOFF_Cell '*X(idx.R_' CELL1 '_' C1Rb_tsAbNC ')*X(idx.' CELL2 ')' ];
    %%For cell2 receptors - add on/off through synapse (even if cell is the
    %%same as cell 1).
    Deriv{dex_SynRc} = [Deriv{dex_SynRc} ' + ' konOFF_Cell '*X(idx.R_' CELL2 '_' C2RcNC ')*X(idx.' CELL1 ')' ];
    Deriv{dex_SynRc_tsAb} = [Deriv{dex_SynRc_tsAb} ' + ' konOFF_Cell  '*X(idx.R_' CELL2 '_' C2Rc_tsAbNC ')*X(idx.' CELL1 ')' ];
    if(isempty(R2_Lst{(dex_C2-1)})== 0)  %Check that cell2 is not sCD38 (only 1 receptor)
        Deriv{dex_SynRd} = [Deriv{dex_SynRd} ' + ' konOFF_Cell  '*X(idx.R_' CELL2 '_' C2RdNC ')*X(idx.' CELL1 ')' ];
        Deriv{dex_SynRd_tsAb} = [Deriv{dex_SynRd_tsAb} ' + ' konOFF_Cell  '*X(idx.R_' CELL2 '_' C2Rd_tsAbNC ')*X(idx.' CELL1 ')' ];
    end
    
    %%Add on/off rates to Cell ODEs
    %%Bridge formation
    Deriv{dex_C1R1} = [Deriv{dex_C1R1} ' - ' kbr_R1];
    Deriv{dex_C2R2} = [Deriv{dex_C2R2} ' - ' kbr_R2];
    %%receptor_tsab contribution
    Deriv{dex_C1R1_tsAb} = [Deriv{dex_C1R1_tsAb} ' - ' kbr_R2];
    Deriv{dex_C2R2_tsAb} = [Deriv{dex_C2R2_tsAb} ' - ' kbr_R1];
    
    %%Add on/off binding to cell 1 & cell 2
    %%ON/OFF binding of drug to cell free receptors already added in cell
    %%equations - just add synapse association/dissociation here
    Deriv{dex_C1} = [Deriv{dex_C1} ' - ' konOFF_Cell '*X(idx.' CELL1 ')*X(idx.' CELL2 ')' ];
    Deriv{dex_C1Ra} = [Deriv{dex_C1Ra} ' - ' konOFF_Cell '*X(idx.R_' CELL1 '_' C1RaNC ')*X(idx.' CELL2 ')' ];
    Deriv{dex_C1Ra_tsAb} = [Deriv{dex_C1Ra_tsAb} ' - ' konOFF_Cell '*X(idx.R_' CELL1 '_' C1Ra_tsAbNC ')*X(idx.' CELL2 ')' ];
    Deriv{dex_C1Rb} = [Deriv{dex_C1Rb} ' - ' konOFF_Cell '*X(idx.R_' CELL1 '_' C1RbNC ')*X(idx.' CELL2 ')'];
    Deriv{dex_C1Rb_tsAb} = [Deriv{dex_C1Rb_tsAb} ' - ' konOFF_Cell '*X(idx.R_' CELL1 '_' C1Rb_tsAbNC ')*X(idx.' CELL2 ')'];
    
    %%Cell2 has on/off binding -- add this regardless of whether cell1 & 2
    %%are teh same for correct flux balance
    Deriv{dex_C2} = [Deriv{dex_C2} ' - ' konOFF_Cell '*X(idx.' CELL1 ')*X(idx.' CELL2 ')'];
    Deriv{dex_C2Rc} = [Deriv{dex_C2Rc} ' - ' konOFF_Cell '*X(idx.R_' CELL2 '_' C2RcNC ')*X(idx.' CELL1 ')' ];
    Deriv{dex_C2Rc_tsAb} = [Deriv{dex_C2Rc_tsAb} ' - ' konOFF_Cell '*X(idx.R_' CELL2 '_' C2Rc_tsAbNC ')*X(idx.' CELL1 ')' ];
    if(isempty(R2_Lst{(dex_C2-1)})== 0)
        Deriv{dex_C2Rd} = [Deriv{dex_C2Rd} ' - ' konOFF_Cell '*X(idx.R_' CELL2 '_' C2RdNC ')*X(idx.' CELL1 ')' ];
        Deriv{dex_C2Rd_tsAb} = [Deriv{dex_C2Rd_tsAb} ' - ' konOFF_Cell '*X(idx.R_' CELL2 '_' C2Rd_tsAbNC ')*X(idx.' CELL1 ')' ];
    end
    
    
end

%%Clear out temporary variables from previous loop
clearvars -except Nm Drug	Cells	Cell_Species	Cell_Names	Cyt	Receptor_Names 	Names	Br_Lst* *Lst*...
    NumSpecies	idx	Syn	Deg	Prolif	MigBM	MigPB	shed_s38	Deriv	prIFNg	prTNFa	prIL6	Rs_Syn2_Unq ...
    prIL10	R*Lst	R*LstNC	Syn_*cell	Combo*cell*	KillRt_2cell Cells_Syn*_Unq SynKill_*Cell	Syn*Cell_Unq	*Act* ...
    Resist* Synpr* Resist_Unq IFNg_Unq TNFa_Unq IL6_Unq IL10_Unq Syn2Cell_UnqTOT Cells_Syn2_UnqTOT DisRt_2cell_UnqTOT* Rs_Syn2_UnqTOT

%%Keep track of ineffective synapses here - save to file for reference when
%%making plots
SYN_MMiec = cell(1,1);
ct_MMie = 0;
%%Pre- and post-activation synapses
SYN_MMprec = cell(1,1);
ct_MMpre = 0;
SYN_MMpstc = cell(1,1);
ct_MMpst = 0;


%%%ONLY add killing, activation, cytokine production, resistant synapse transition ...
%%and drug binding terms for each synapse ONE time! Use unique synapse list
for si = 1:length(SynKill_2Cell)
    
    %Synapse
    SYNu = Syn2Cell_Unq{si};
    %%index for Synapse ODE
    dex_SYNu = eval(['idx.' SYNu]);
    %Bridge
    BR = SynBr_Lst{si};
    dex_BR = eval(['idx.' BR]);
    %%Receptors on synapsed TRGT/MM cell are killed (Attached or unattached to
    %%bridge) amd receptors are lost to T_cells
    %%Synapse receptors
    Ra = SynRa_Lst{si};
    dex_Ra = eval(['idx.' Ra]);
    Ra_tsAb = SynRa_tsAb_Lst{si};
    dex_Ra_tsAb = eval(['idx.' Ra_tsAb]);
    Rb = SynRb_Lst{si};
    dex_Rb = eval(['idx.' Rb]);
    Rb_tsAb = SynRb_tsAb_Lst{si};
    dex_Rb_tsAb = eval(['idx.' Rb_tsAb]);
    %%Cell1 & its receptors
    CELL1u = Cells_Syn2_Unq{si,1};
    dex_Cell1u = eval(['idx.' CELL1u]);
    %%Receptor in bridge
    C1R1 = ['R_' CELL1u '_' Rs_Syn2_Unq{si,1}];
    dex_C1R1 = eval(['idx.' C1R1]);
    %%Other receptors on cell
    C1Ra = SynRa_LstNC{si};
    dex_C1Ra = eval(['idx.' C1Ra]);
    C1Ra_tsAb = SynRa_tsAb_LstNC{si};
    dex_C1Ra_tsAb = eval(['idx.' C1Ra_tsAb]);
    C1Rb = SynRb_LstNC{si};
    dex_C1Rb = eval(['idx.' C1Rb]);
    C1Rb_tsAb = SynRb_tsAb_LstNC{si};
    dex_C1Rb_tsAb = eval(['idx.' C1Rb_tsAb]);
    %%Check if third and fourth receptors exist (or if from same cell
    %%pool)
    if(isempty(SynRc_Lst{si})== 0)
        Rc = SynRc_Lst{si};
        dex_Rc = eval(['idx.' Rc]);
        Rc_tsAb = SynRc_tsAb_Lst{si};
        dex_Rc_tsAb = eval(['idx.' Rc_tsAb]);
        Rd = SynRd_Lst{si};
        dex_Rd = eval(['idx.' Rd]);
        Rd_tsAb = SynRd_tsAb_Lst{si};
        dex_Rd_tsAb = eval(['idx.' Rd_tsAb]);
    else  %%Otherwise receptors are the same as Cell 1 & Cell 2
        Rc = SynRa_Lst{si};
        dex_Rc = eval(['idx.' Rc]);
        Rc_tsAb = SynRa_tsAb_Lst{si};
        dex_Rc_tsAb = eval(['idx.' Rc_tsAb]);
        Rd = SynRb_Lst{si};
        dex_Rd = eval(['idx.' Rd]);
        Rd_tsAb = SynRb_tsAb_Lst{si};
        dex_Rd_tsAb = eval(['idx.' Rd_tsAb]);
    end
    
    %%Add killing if rate is non-zero
    if(SynKill_2Cell{si}~=0)
        
        %%Cell level
        Deriv{dex_SYNu} = [Deriv{dex_SYNu} ' - ' SynKill_2Cell{si} '*X(idx.' SYNu ')'];
        Deriv{dex_Cell1u} = [Deriv{dex_Cell1u} ' + ' SynKill_2Cell{si} '*X(idx.' SYNu ')'];
        %%All bridges get destroyed, T-cell receptors are added back
        Deriv{dex_BR} = [Deriv{dex_BR} ' - ' SynKill_2Cell{si} '*X(idx.' BR ')' ];   %'*ps.Br_perS'
        %%Add back number of bridges per synapse - multiple receptors
        %%gained back for each synapse bridge
        Deriv{dex_C1R1} = [Deriv{dex_C1R1} ' + ' SynKill_2Cell{si} '*X(idx.' BR ')'];     %'*ps.Br_perS'
        %%Loss of receptors is either to cell death or T-cell reversion
        Deriv{dex_Ra} = [Deriv{dex_Ra} ' - ' SynKill_2Cell{si} '*X(idx.' Ra ')'];
        Deriv{dex_Ra_tsAb} = [Deriv{dex_Ra_tsAb} ' - ' SynKill_2Cell{si} '*X(idx.' Ra_tsAb ')'];
        Deriv{dex_Rb} = [Deriv{dex_Rb} ' - ' SynKill_2Cell{si} '*X(idx.' Rb ')'];
        Deriv{dex_Rb_tsAb} = [Deriv{dex_Rb_tsAb} ' - ' SynKill_2Cell{si} '*X(idx.' Rb_tsAb ')' ];
        %%Reversion of cell1 receptors to T-cells
        Deriv{dex_C1Ra} = [Deriv{dex_C1Ra} ' + ' SynKill_2Cell{si} '*X(idx.' Ra ')'];
        Deriv{dex_C1Ra_tsAb} = [Deriv{dex_C1Ra_tsAb} ' + ' SynKill_2Cell{si} '*X(idx.' Ra_tsAb ')'];
        Deriv{dex_C1Rb} = [Deriv{dex_C1Rb} ' + ' SynKill_2Cell{si} '*X(idx.' Rb ')'];
        Deriv{dex_C1Rb_tsAb} = [Deriv{dex_C1Rb_tsAb} ' + ' SynKill_2Cell{si} '*X(idx.' Rb_tsAb ')' ];
        
        %%Cell2 receptors are lost - just subtract from synapse, do not add
        %%back elsewhere
        %Can't be two same cells if result is killing
        Deriv{dex_Rc} = [Deriv{dex_Rc} ' - ' SynKill_2Cell{si} '*X(idx.' Rc ')'];
        Deriv{dex_Rc_tsAb} = [Deriv{dex_Rc_tsAb} ' - ' SynKill_2Cell{si} '*X(idx.' Rc_tsAb ')'];
        %All cell combinations that result in killing have 2 receptors on
        %each cell
        Deriv{dex_Rd} = [Deriv{dex_Rd} ' - ' SynKill_2Cell{si} '*X(idx.' Rd ')'];
        Deriv{dex_Rd_tsAb} = [Deriv{dex_Rd_tsAb} ' - ' SynKill_2Cell{si} '*X(idx.' Rd_tsAb ')' ];
        
        %%TRGT/MM cell killing added to TRGT degradation flux - TRGT is second cell,
        %%CD38 is 1st receptor
        %%%%%%%%%%%ADD IN CD28 HERE!!!
        if(strncmp(Cells_Syn2_Unq{si,2},'TRGT',4))
            Deriv{eval(['idx.TRGTcellDeg'])} = [Deriv{eval(['idx.TRGTcellDeg'])}  ' + ' SynKill_2Cell{si} '*X(idx.' SYNu ')'] ;
            %%First receptor is CD3 -- Add both bound and unbound CD3
            Deriv{eval(['idx.CD38Deg'])} = [Deriv{eval(['idx.CD38Deg'])} ' + '  SynKill_2Cell{si} '*(X(idx.' Rc ')+X(idx.' Rc_tsAb '))'] ;
            Deriv{eval(['idx.CD28Deg'])} = [Deriv{eval(['idx.CD28Deg'])} ' + '  SynKill_2Cell{si} '*(X(idx.' Rd ')+X(idx.' Rd_tsAb '))'] ;
            %%If bridge includes CD38, add this loss to flux
            if ( strcmp(Rs_Syn2_Unq{si,2},'CD38'))
                Deriv{eval(['idx.CD38Deg'])} = [Deriv{eval(['idx.CD38Deg'])} ' + ' SynKill_2Cell{si} '*X(idx.' BR  ')'];    %'*ps.Br_perS'
            end
            %%If bridge includes CD28, add this loss to flux
            if ( strcmp(Rs_Syn2_Unq{si,2},'CD28'))
                Deriv{eval(['idx.CD28Deg'])} = [Deriv{eval(['idx.CD28Deg'])} ' + ' SynKill_2Cell{si} '*X(idx.' BR  ')'];    %'*ps.Br_perS'
            end
        elseif(strncmp(Cells_Syn2_Unq{si,2},'MM',4))
            Deriv{eval(['idx.MMcellDeg'])} = [Deriv{eval(['idx.MMcellDeg'])}  ' + ' SynKill_2Cell{si} '*X(idx.' SYNu ')'] ;
            %%First receptor on cell 2 is CD38 -- Add both bound and unbound
            %%CD38
            Deriv{eval(['idx.CD38Deg'])} = [Deriv{eval(['idx.CD38Deg'])} ' + '  SynKill_2Cell{si} '*(X(idx.' Rc ')+X(idx.' Rc_tsAb '))'] ;
            %CD28
            Deriv{eval(['idx.CD28Deg'])} = [Deriv{eval(['idx.CD28Deg'])} ' + '  SynKill_2Cell{si} '*(X(idx.' Rd ')+X(idx.' Rd_tsAb '))'] ;
            %%If bridge includes CD38, add this loss to flux
            if ( strcmp(Rs_Syn2_Unq{si,2},'CD38'))
                Deriv{eval(['idx.CD38Deg'])} = [Deriv{eval(['idx.CD38Deg'])} ' + ' SynKill_2Cell{si} '*X(idx.' BR ')' ];    %'*ps.Br_perS'
            end
            %%If bridge includes CD28, add this loss to flux
            if ( strcmp(Rs_Syn2_Unq{si,2},'CD28'))
                Deriv{eval(['idx.CD28Deg'])} = [Deriv{eval(['idx.CD28Deg'])} ' + ' SynKill_2Cell{si} '*X(idx.' BR ')' ];    %'*ps.Br_perS'
            end
        end
    end
    
    
    %Add activation flux if rate is non-zero
    if (Act_2cell_Unq{si}~=0)
        
        %%%%%Activated synapse%%%%%%%%%%%%%%
        SYN_postAct = PostAct_Unq{si};
        dex_SYNpa = eval(['idx.' SYN_postAct]);
        %Identify post-activation synapse in unique synapse list
        [mtc, si_Spa] = ismember(SYN_postAct,Syn2Cell_Unq);
        %Bridge
        SpaBR = SynBr_Lst{si_Spa};
        dex_SpaBR = eval(['idx.' SpaBR]);
        %%Receptors on synapsed TRGT cell are killed (Attached or unattached to
        %%bridge) amd receptors are lost to T_cells
        SpaRa = SynRa_Lst{si_Spa};
        dex_SpaRa = eval(['idx.' SpaRa]);
        SpaRa_tsAb = SynRa_tsAb_Lst{si_Spa};
        dex_SpaRa_tsAb = eval(['idx.' SpaRa_tsAb]);
        SpaRb = SynRb_Lst{si_Spa};
        dex_SpaRb = eval(['idx.' SpaRb]);
        SpaRb_tsAb = SynRb_tsAb_Lst{si_Spa};
        dex_SpaRb_tsAb = eval(['idx.' SpaRb_tsAb]);
        %%%If cells are not duplicate add both c & d receptors (sCD38 does not
        %%%cause activation so post-activation synapse has either 2 or 4 receptors)
        if(strcmp(Cells_Syn2_Unq{si_Spa,1},Cells_Syn2_Unq{si_Spa,2})==0)    %isempty(SynRc_Lst{si_Spa})== 0)
            SpaRc = SynRc_Lst{si_Spa};
            dex_SpaRc = eval(['idx.' SpaRc]);
            SpaRc_tsAb = SynRc_tsAb_Lst{si_Spa};
            dex_SpaRc_tsAb = eval(['idx.' SpaRc_tsAb]);
            SpaRd = SynRd_Lst{si_Spa};
            dex_SpaRd = eval(['idx.' SpaRd]);
            SpaRd_tsAb = SynRd_tsAb_Lst{si_Spa};
            dex_SpaRd_tsAb = eval(['idx.' SpaRd_tsAb]);
        else   %%If two post-activation cells are the same,  use A & B receptors
            %Receptor flux should be added 2x to keep balance
            SpaRc = SpaRa;
            dex_SpaRc = dex_SpaRa;
            SpaRc_tsAb = SpaRa_tsAb;
            dex_SpaRc_tsAb = dex_SpaRa_tsAb;
            SpaRd = SpaRb;
            dex_SpaRd = dex_SpaRb;
            SpaRd_tsAb = SpaRb_tsAb;
            dex_SpaRd_tsAb = dex_SpaRb_tsAb;
        end
        
        %%Add activation flux to pre-and post-activation synapses
        %%Pre-activation synapse
        Deriv{dex_SYNu} = [Deriv{dex_SYNu} ' - ' Act_2cell_Unq{si} '*X(idx.' SYNu ')'];
        Deriv{dex_BR} = [Deriv{dex_BR} ' - ' Act_2cell_Unq{si} '*X(idx.' BR ')'];
        Deriv{dex_Ra} = [Deriv{dex_Ra} ' - ' Act_2cell_Unq{si} '*X(idx.' Ra ')'];
        Deriv{dex_Ra_tsAb} = [Deriv{dex_Ra_tsAb} ' - ' Act_2cell_Unq{si} '*X(idx.' Ra_tsAb ')'];
        Deriv{dex_Rb} = [Deriv{dex_Rb} ' - ' Act_2cell_Unq{si} '*X(idx.' Rb ')'];
        Deriv{dex_Rb_tsAb} = [Deriv{dex_Rb_tsAb} ' - ' Act_2cell_Unq{si} '*X(idx.' Rb_tsAb ')'];
        
        %%Post-activation synapse
        Deriv{dex_SYNpa} = [Deriv{dex_SYNpa} ' + ' Act_2cell_Unq{si} '*X(idx.' SYNu ')'];
        Deriv{dex_SpaBR} = [Deriv{dex_SpaBR} ' + ' Act_2cell_Unq{si} '*X(idx.' BR ')'];
        Deriv{dex_SpaRa} = [Deriv{dex_SpaRa} ' + ' Act_2cell_Unq{si} '*X(idx.' Ra ')'];
        Deriv{dex_SpaRa_tsAb} = [Deriv{dex_SpaRa_tsAb} ' + ' Act_2cell_Unq{si} '*X(idx.' Ra_tsAb ')'];
        Deriv{dex_SpaRb} = [Deriv{dex_SpaRb} ' + ' Act_2cell_Unq{si} '*X(idx.' Rb ')'];
        Deriv{dex_SpaRb_tsAb} = [Deriv{dex_SpaRb_tsAb} ' + ' Act_2cell_Unq{si} '*X(idx.' Rb_tsAb  ')'];
        %%Add synapses on Cell 2 if original cells are unique (if post-synpase is duplicate, should have two copies of flux for balance):
        if(isempty(SynRc_Lst{si})== 0)
            Deriv{dex_Rc} = [Deriv{dex_Rc} ' - ' Act_2cell_Unq{si} '*X(idx.' Rc ')'];
            Deriv{dex_Rc_tsAb} = [Deriv{dex_Rc_tsAb} ' - ' Act_2cell_Unq{si} '*X(idx.' Rc_tsAb ')'];
            Deriv{dex_Rd} = [Deriv{dex_Rd} ' - ' Act_2cell_Unq{si} '*X(idx.' Rd  ')'];
            Deriv{dex_Rd_tsAb} = [Deriv{dex_Rd_tsAb} ' - ' Act_2cell_Unq{si} '*X(idx.' Rd_tsAb ')'];
            Deriv{dex_SpaRc} = [Deriv{dex_SpaRc} ' + ' Act_2cell_Unq{si} '*X(idx.' Rc ')'];
            Deriv{dex_SpaRc_tsAb} = [Deriv{dex_SpaRc_tsAb} ' + ' Act_2cell_Unq{si} '*X(idx.' Rc_tsAb ')'];
            Deriv{dex_SpaRd} = [Deriv{dex_SpaRd} ' + ' Act_2cell_Unq{si} '*X(idx.' Rd ')'];
            Deriv{dex_SpaRd_tsAb} = [Deriv{dex_SpaRd_tsAb} ' + ' Act_2cell_Unq{si} '*X(idx.' Rd_tsAb ')'];
        else  %if original cells are duplicate, add duplicate flux term to post-activation cell 2 receptors
            Deriv{dex_Rc} = [Deriv{dex_Rc} ' - ' Act_2cell_Unq{si} '*X(idx.' Rc ')'];
            Deriv{dex_Rc_tsAb} = [Deriv{dex_Rc_tsAb} ' - ' Act_2cell_Unq{si} '*X(idx.' Rc_tsAb ')'];
            Deriv{dex_Rd} = [Deriv{dex_Rd} ' - ' Act_2cell_Unq{si} '*X(idx.' Rd ')'];
            Deriv{dex_Rd_tsAb} = [Deriv{dex_Rd_tsAb} ' - ' Act_2cell_Unq{si} '*X(idx.' Rd_tsAb ')'];
            Deriv{dex_SpaRc} = [Deriv{dex_SpaRc} ' + ' Act_2cell_Unq{si} '*X(idx.' Rc ')'];
            Deriv{dex_SpaRc_tsAb} = [Deriv{dex_SpaRc_tsAb} ' + ' Act_2cell_Unq{si} '*X(idx.' Rc_tsAb ')'];
            Deriv{dex_SpaRd} = [Deriv{dex_SpaRd} ' + ' Act_2cell_Unq{si} '*X(idx.' Rd ')'];
            Deriv{dex_SpaRd_tsAb} = [Deriv{dex_SpaRd_tsAb} ' + ' Act_2cell_Unq{si} '*X(idx.' Rd_tsAb ')'];
        end
        
        %%Pre and post-activation synapses
        %If these criteria are met, check that name involves an MM cell
        if(~isempty(regexp(SYNu,'MM','match')))
            %%pre-activation
            SYN_MMprec = {[SYN_MMprec{1} '+ X(:,idx.' SYNu ')']} ;
            ct_MMpre = ct_MMpre+1;
            %post-activation
            SYN_MMpstc = {[SYN_MMpstc{1} '+ X(:,idx.' SYN_postAct ')']} ;
            ct_MMpst = ct_MMpst+1;
        end
        
    end
    
    %%Create list of "ineffective synapses" where MM cells are present but
    %%cannot activate T-cells or be killed by T-cells
    %Sum bc for those entries equal to non-zero rates, every character is
    %tested with this statement
    if(sum((SynKill_2Cell{si}==0)) && sum((Act_2cell_Unq{si}==0)))
        %If these criteria are met, check that name involves an MM cell
        if(~isempty(regexp(SYNu,'MM','match')))
            SYN_MMiec = {[SYN_MMiec{1} '+ X(:,idx.' SYNu ')']} ;
            ct_MMie = ct_MMie+1;
        end
    end
    
    %%%%%%%%%%%Cytokine production from all synapses
    %%CYTOKINE PRODUCTION
    if (IFNg_Unq{si}~=0)
        Deriv{eval(['idx.' Cyt{1}])} = [Deriv{eval(['idx.' Cyt{1}])} '+' IFNg_Unq{si} '*X(idx.' SYNu ')'];
    end
    if (TNFa_Unq{si}~=0)
        Deriv{eval(['idx.' Cyt{2}])} = [Deriv{eval(['idx.' Cyt{2}])} '+' TNFa_Unq{si} '*X(idx.' SYNu ')'];
    end
    if (IL6_Unq{si}~=0)
        Deriv{eval(['idx.' Cyt{3}])} = [Deriv{eval(['idx.' Cyt{3}])} '+' IL6_Unq{si} '*X(idx.' SYNu ')'];
    end
    if (IL10_Unq{si}~=0)
        Deriv{eval(['idx.' Cyt{4}])} = [Deriv{eval(['idx.' Cyt{4}])} '+' IL10_Unq{si} '*X(idx.' SYNu ')'];
    end
    
    %     %%Add transition rate to killing resistant phenotype for unique synapses
    if (Resist_SynUnq{si}~='0')
        %%Indices for resistant synapse and receptors
        dex_SYNuR = eval(['idx.' Resist_SynUnq{si}]);
        %%Receptors
        %Identify resistant synapse in unique synapse list
        [mtc, si_SynR] = ismember(Resist_SynUnq{si},Syn2Cell_UnqTOT);
        %Bridge
        SynRBR = SynBr_Lst{si_SynR};
        dex_SynRBR = eval(['idx.' SynRBR]);
        %%Receptors on synapsed TRGT cell are killed (Attached or unattached to
        %%bridge) amd receptors are lost to T_cells
        SynRRa = SynRa_Lst{si_SynR};
        dex_SynRRa = eval(['idx.' SynRRa]);
        SynRRa_tsAb = SynRa_tsAb_Lst{si_SynR};
        dex_SynRRa_tsAb = eval(['idx.' SynRRa_tsAb]);
        SynRRb = SynRb_Lst{si_SynR};
        dex_SynRRb = eval(['idx.' SynRRb]);
        SynRRb_tsAb = SynRb_tsAb_Lst{si_SynR};
        dex_SynRRb_tsAb = eval(['idx.' SynRRb_tsAb]);
        %%%Cells are not duplicate, and only TRGT  is second cell
        SynRRc = SynRc_Lst{si_SynR};
        dex_SynRRc = eval(['idx.' SynRRc]);
        SynRRc_tsAb = SynRc_tsAb_Lst{si_SynR};
        dex_SynRRc_tsAb = eval(['idx.' SynRRc_tsAb]);
        SynRRd = SynRd_Lst{si_SynR};
        dex_SynRRd = eval(['idx.' SynRRd]);
        SynRRd_tsAb = SynRd_tsAb_Lst{si_SynR};
        dex_SynRRd_tsAb = eval(['idx.' SynRRd_tsAb]);
        %%Add flux from original to resistant synapses
        Deriv{dex_SYNu} = [Deriv{dex_SYNu} ' - ps.kmut_SYN*X(idx.' SYNu ')'];
        Deriv{dex_SYNuR} = [Deriv{dex_SYNuR} ' + ps.kmut_SYN*X(idx.' SYNu ')'];
        %%Bridge + receptors
        %%Pre-mutation  synapse
        Deriv{dex_BR} = [Deriv{dex_BR} ' -ps.kmut_SYN*X(idx.' BR ')'];
        Deriv{dex_Ra} = [Deriv{dex_Ra} ' -ps.kmut_SYN*X(idx.'  Ra ')'];
        Deriv{dex_Ra_tsAb} = [Deriv{dex_Ra_tsAb} ' -ps.kmut_SYN*X(idx.'  Ra_tsAb ')'];
        Deriv{dex_Rb} = [Deriv{dex_Rb} ' - ps.kmut_SYN*X(idx.'  Rb ')'];
        Deriv{dex_Rb_tsAb} = [Deriv{dex_Rb_tsAb} ' -ps.kmut_SYN*X(idx.'  Rb_tsAb ')'];
        Deriv{dex_Rc} = [Deriv{dex_Rc} ' -ps.kmut_SYN*X(idx.'  Rc ')'];
        Deriv{dex_Rc_tsAb} = [Deriv{dex_Rc_tsAb} ' -ps.kmut_SYN*X(idx.'  Rc_tsAb ')'];
        Deriv{dex_Rd} = [Deriv{dex_Rd} ' - ps.kmut_SYN*X(idx.'  Rd ')'];
        Deriv{dex_Rd_tsAb} = [Deriv{dex_Rd_tsAb} ' -ps.kmut_SYN*X(idx.'  Rd_tsAb ')'];
        %%%Post-mutation synapse
        Deriv{dex_SynRBR} = [Deriv{dex_SynRBR} ' +ps.kmut_SYN*X(idx.' BR ')'];
        Deriv{dex_SynRRa} = [Deriv{dex_SynRRa} ' +ps.kmut_SYN*X(idx.'  Ra ')'];
        Deriv{dex_SynRRa_tsAb} = [Deriv{dex_SynRRa_tsAb} ' +ps.kmut_SYN*X(idx.'  Ra_tsAb ')'];
        Deriv{dex_SynRRb} = [Deriv{dex_SynRRb} ' + ps.kmut_SYN*X(idx.'  Rb ')'];
        Deriv{dex_SynRRb_tsAb} = [Deriv{dex_SynRRb_tsAb} ' +ps.kmut_SYN*X(idx.'  Rb_tsAb ')'];
        Deriv{dex_SynRRc} = [Deriv{dex_SynRRc} ' +ps.kmut_SYN*X(idx.'  Rc ')'];
        Deriv{dex_SynRRc_tsAb} = [Deriv{dex_SynRRc_tsAb} ' +ps.kmut_SYN*X(idx.'  Rc_tsAb ')'];
        Deriv{dex_SynRRd} = [Deriv{dex_SynRRd} ' + ps.kmut_SYN*X(idx.'  Rd ')'];
        Deriv{dex_SynRRd_tsAb} = [Deriv{dex_SynRRd_tsAb} ' +ps.kmut_SYN*X(idx.'  Rd_tsAb ')'];
    end
    
end

save([Nm '_SYNie'],'SYN_MMiec','ct_MMie','SYN_MMprec','ct_MMpre','SYN_MMpstc','ct_MMpst');


%%Clear out temporary variables from previous loop
clearvars -except Nm Drug	Cells	Cell_Species	Cell_Names	Cyt	Receptor_Names 	Names	Br_Lst* *Lst*...
    NumSpecies	idx	Syn	Deg	Prolif	MigBM	MigPB	shed_s38	Deriv	prIFNg	prTNFa	prIL6	Rs_Syn2_Unq ...
    prIL10	R*Lst	R*LstNC	Syn_*cell	Combo*cell*	KillRt_2cell Cells_Syn*_Unq SynKill_*Cell	Syn*Cell_Unq	*Act* ...
    Resist* Synpr* Resist_Unq IFNg_Unq TNFa_Unq IL6_Unq IL10_Unq Syn2Cell_UnqTOT Cells_Syn2_UnqTOT DisRt_2cell_UnqTOT* Rs_Syn2_UnqTOT


%%%ONLY add drug binding terms for each synapse ONE time! Use unique
%%%synapse list that includes resistant synapses
for si = 1:length(Syn2Cell_UnqTOT)
    
    %%Synapse receptors
    Ra = SynRa_Lst{si};
    dex_Ra = eval(['idx.' Ra]);
    Ra_tsAb = SynRa_tsAb_Lst{si};
    dex_Ra_tsAb = eval(['idx.' Ra_tsAb]);
    Rb = SynRb_Lst{si};
    dex_Rb = eval(['idx.' Rb]);
    Rb_tsAb = SynRb_tsAb_Lst{si};
    dex_Rb_tsAb = eval(['idx.' Rb_tsAb]);
    %%Check if third and fourth receptors exist (or if from same cell
    %%pool)
    if(isempty(SynRc_Lst{si})== 0)
        Rc = SynRc_Lst{si};
        dex_Rc = eval(['idx.' Rc]);
        Rc_tsAb = SynRc_tsAb_Lst{si};
        dex_Rc_tsAb = eval(['idx.' Rc_tsAb]);
    end
    if(isempty(SynRd_Lst{si})== 0)
        Rd = SynRd_Lst{si};
        dex_Rd = eval(['idx.' Rd]);
        Rd_tsAb = SynRd_tsAb_Lst{si};
        dex_Rd_tsAb = eval(['idx.' Rd_tsAb]);
    end
    
    
    %%Add on/off rates for all unique synapses
    RaNC = regexp(Ra,'S_\w+\d*\w*_(CD3||CD28||CD38)\>','tokens');
    RbNC = regexp(Rb,'S_\w+\d*\w*_(CD3||CD28||CD38)\>','tokens');
    %drug
    Deriv{idx.tsAb} = [Deriv{idx.tsAb} '-ps.kon_' RaNC{:}{:} '*X(idx.' Ra ')*X(idx.tsAb) + ps.koff_' RaNC{:}{:} '*X(idx.' Ra_tsAb  ')-ps.kon_' RbNC{:}{:} '*X(idx.' Rb ...
        ')*X(idx.tsAb) + ps.koff_' RbNC{:}{:} '*X(idx.' Rb_tsAb  ')' ];
    %cells
    Deriv{dex_Ra} = [Deriv{dex_Ra}  '-ps.kon_'  RaNC{:}{:} '*X(idx.' Ra ')*X(idx.tsAb) + ps.koff_' RaNC{:}{:} '*X(idx.' Ra_tsAb ')'];
    Deriv{dex_Ra_tsAb} = [Deriv{dex_Ra_tsAb}  '+ps.kon_'  RaNC{:}{:} '*X(idx.' Ra ')*X(idx.tsAb) - ps.koff_' RaNC{:}{:} '*X(idx.' Ra_tsAb ')'];
    Deriv{dex_Rb} = [Deriv{dex_Rb} '-ps.kon_' RbNC{:}{:} '*X(idx.' Rb ')*X(idx.tsAb) + ps.koff_' RbNC{:}{:} '*X(idx.' Rb_tsAb ')'  ];
    Deriv{dex_Rb_tsAb} = [Deriv{dex_Rb_tsAb} '+ps.kon_'  RbNC{:}{:} '*X(idx.' Rb ')*X(idx.tsAb) - ps.koff_' RbNC{:}{:} '*X(idx.' Rb_tsAb ')'];
    %%Add drug binding to receptors c & d if they exist
    if(isempty(SynRc_Lst{si})== 0)
        RcNC = regexp(Rc,'S_\w+\d*\w*_(CD3||CD28||CD38)\>','tokens');
        %drug
        Deriv{idx.tsAb} = [Deriv{idx.tsAb} '-ps.kon_' RcNC{:}{:} '*X(idx.' Rc ')*X(idx.tsAb) + ps.koff_' RcNC{:}{:} '*X(idx.' Rc_tsAb ')'];
        %cells
        Deriv{dex_Rc} = [Deriv{dex_Rc}  '-ps.kon_'  RcNC{:}{:} '*X(idx.' Rc ')*X(idx.tsAb) + ps.koff_' RcNC{:}{:} '*X(idx.' Rc_tsAb ')'];
        Deriv{dex_Rc_tsAb} = [Deriv{dex_Rc_tsAb}  '+ps.kon_'  RcNC{:}{:} '*X(idx.' Rc ')*X(idx.tsAb) - ps.koff_' RcNC{:}{:} '*X(idx.' Rc_tsAb ')'];
    end
    if(isempty(SynRd_Lst{si})== 0)
        RdNC = regexp(Rd,'S_\w+\d*\w*_(CD3||CD28||CD38)\>','tokens');
        %drug
        Deriv{idx.tsAb} = [Deriv{idx.tsAb} '-ps.kon_' RdNC{:}{:} '*X(idx.' Rd ')*X(idx.tsAb) + ps.koff_' RdNC{:}{:} '*X(idx.' Rd_tsAb ')'];
        Deriv{dex_Rd} = [Deriv{dex_Rd} '-ps.kon_' RdNC{:}{:} '*X(idx.' Rd ')*X(idx.tsAb) + ps.koff_' RdNC{:}{:} '*X(idx.' Rd_tsAb ')'  ];
        Deriv{dex_Rd_tsAb} = [Deriv{dex_Rd_tsAb} '+ps.kon_'  RdNC{:}{:} '*X(idx.' Rd ')*X(idx.tsAb) - ps.koff_' RdNC{:}{:} '*X(idx.' Rd_tsAb ')'];
    end
    
    
    %Add dissociation here so that all synapses and drug are eventually
    %lost, even resistant synapses
    %%Add synapse dissociation
    if(DisRt_2cell_UnqTOT{si}~=0)
        
        %Synapse
        SYNu = Syn2Cell_UnqTOT{si};
        %%index for Synapse ODE
        dex_SYNu = eval(['idx.' SYNu]);
        %Bridge
        BR = SynBr_Lst{si};
        dex_BR = eval(['idx.' BR]);
        %%Receptors on synapsed TRGT cell are killed (Attached or unattached to
        %%bridge) amd receptors are lost to T_cells
        %%Synapse receptors
        Ra = SynRa_Lst{si};
        dex_Ra = eval(['idx.' Ra]);
        Ra_tsAb = SynRa_tsAb_Lst{si};
        dex_Ra_tsAb = eval(['idx.' Ra_tsAb]);
        Rb = SynRb_Lst{si};
        dex_Rb = eval(['idx.' Rb]);
        Rb_tsAb = SynRb_tsAb_Lst{si};
        dex_Rb_tsAb = eval(['idx.' Rb_tsAb]);
        %%Cell1 & its receptors
        CELL1u = Cells_Syn2_UnqTOT{si,1};
        dex_Cell1u = eval(['idx.' CELL1u]);
        %%Receptor in bridge
        C1R1 = ['R_' CELL1u '_' Rs_Syn2_UnqTOT{si,1}];
        dex_C1R1 = eval(['idx.' C1R1]);
        %%Other receptors on cell
        C1Ra = SynRa_LstNC{si};
        dex_C1Ra = eval(['idx.' C1Ra]);
        C1Ra_tsAb = SynRa_tsAb_LstNC{si};
        dex_C1Ra_tsAb = eval(['idx.' C1Ra_tsAb]);
        C1Rb = SynRb_LstNC{si};
        dex_C1Rb = eval(['idx.' C1Rb]);
        C1Rb_tsAb = SynRb_tsAb_LstNC{si};
        dex_C1Rb_tsAb = eval(['idx.' C1Rb_tsAb]);
        %%Check if third and fourth receptors exist (or if from same cell
        %%pool)
        if(isempty(SynRc_Lst{si})== 0)
            %%Cell2 & its receptors
            CELL2u = Cells_Syn2_UnqTOT{si,2};
            dex_Cell2u = eval(['idx.' CELL2u]);
            %%Receptor in bridge
            C2R2 = ['R_' CELL2u '_' Rs_Syn2_UnqTOT{si,2}];
            dex_C2R2 = eval(['idx.' C2R2]);
            %%Other receptors on cell
            C2Rc = SynRc_LstNC{si};
            dex_C2Rc = eval(['idx.' C2Rc]);
            C2Rc_tsAb = SynRc_tsAb_LstNC{si};
            dex_C2Rc_tsAb = eval(['idx.' C2Rc_tsAb]);
            C2Rd = SynRd_LstNC{si};
            dex_C2Rd = eval(['idx.' C2Rd]);
            C2Rd_tsAb = SynRd_tsAb_LstNC{si};
            dex_C2Rd_tsAb = eval(['idx.' C2Rd_tsAb]);
            Rc = SynRc_Lst{si};
            dex_Rc = eval(['idx.' Rc]);
            Rc_tsAb = SynRc_tsAb_Lst{si};
            dex_Rc_tsAb = eval(['idx.' Rc_tsAb]);
            Rd = SynRd_Lst{si};
            dex_Rd = eval(['idx.' Rd]);
            Rd_tsAb = SynRd_tsAb_Lst{si};
            dex_Rd_tsAb = eval(['idx.' Rd_tsAb]);
        else  %%Otherwise receptors are the same as Cell 1 & Cell 2
            %%Cell2 & its receptors
            CELL2u = Cells_Syn2_UnqTOT{si,2};
            dex_Cell2u = eval(['idx.' CELL2u]);
            %%Receptor in bridge
            C2R2 = ['R_' CELL2u '_' Rs_Syn2_UnqTOT{si,2}];
            dex_C2R2 = eval(['idx.' C2R2]);
            %%Other receptors on cell
            C2Rc = SynRa_LstNC{si};
            dex_C2Rc = eval(['idx.' C2Rc]);
            C2Rc_tsAb = SynRa_tsAb_LstNC{si};
            dex_C2Rc_tsAb = eval(['idx.' C2Rc_tsAb]);
            C2Rd = SynRb_LstNC{si};
            dex_C2Rd = eval(['idx.' C2Rd]);
            C2Rd_tsAb = SynRb_tsAb_LstNC{si};
            dex_C2Rd_tsAb = eval(['idx.' C2Rd_tsAb]);
            Rc = SynRa_Lst{si};
            dex_Rc = eval(['idx.' Rc]);
            Rc_tsAb = SynRa_tsAb_Lst{si};
            dex_Rc_tsAb = eval(['idx.' Rc_tsAb]);
            Rd = SynRb_Lst{si};
            dex_Rd = eval(['idx.' Rd]);
            Rd_tsAb = SynRb_tsAb_Lst{si};
            dex_Rd_tsAb = eval(['idx.' Rd_tsAb]);
        end
        
        
        %%Cell level
        Deriv{dex_SYNu} = [Deriv{dex_SYNu} ' - ' DisRt_2cell_UnqTOT{si} '*X(idx.' SYNu ')'];
        Deriv{dex_Cell1u} = [Deriv{dex_Cell1u} ' + ' DisRt_2cell_UnqTOT{si} '*X(idx.' SYNu ')'];
        Deriv{dex_Cell2u } = [Deriv{dex_Cell2u} ' + ' DisRt_2cell_UnqTOT{si} '*X(idx.' SYNu ')'];
        %%All bridges get destroyed, T-cell receptors are added back
        Deriv{dex_BR} = [Deriv{dex_BR} ' - ' DisRt_2cell_UnqTOT{si} '*X(idx.' BR ')'];   %'*ps.Br_perS'
        %%Add back number of bridges per synapse - multiple receptors
        %%gained back for each synapse bridge
        Deriv{dex_C1R1} = [Deriv{dex_C1R1} ' + ' DisRt_2cell_UnqTOT{si} '*X(idx.' BR ')'];     %'*ps.Br_perS'
        Deriv{dex_C2R2} = [Deriv{dex_C2R2} ' + ' DisRt_2cell_UnqTOT{si} '*X(idx.' BR ')'];     %'*ps.Br_perS'
        %%Loss of receptors is either to cell death or T-cell reversion
        Deriv{dex_Ra} = [Deriv{dex_Ra} ' - ' DisRt_2cell_UnqTOT{si} '*X(idx.' Ra ')'];
        Deriv{dex_Ra_tsAb} = [Deriv{dex_Ra_tsAb} ' - ' DisRt_2cell_UnqTOT{si} '*X(idx.' Ra_tsAb ')'];
        Deriv{dex_Rb} = [Deriv{dex_Rb} ' - ' DisRt_2cell_UnqTOT{si} '*X(idx.' Rb ')'];
        Deriv{dex_Rb_tsAb} = [Deriv{dex_Rb_tsAb} ' - ' DisRt_2cell_UnqTOT{si} '*X(idx.' Rb_tsAb ')' ];
        %%Reversion of cell1 receptors to T-cells
        Deriv{dex_C1Ra} = [Deriv{dex_C1Ra} ' + ' DisRt_2cell_UnqTOT{si} '*X(idx.' Ra ')'];
        Deriv{dex_C1Ra_tsAb} = [Deriv{dex_C1Ra_tsAb} ' + ' DisRt_2cell_UnqTOT{si} '*X(idx.' Ra_tsAb ')'];
        Deriv{dex_C1Rb} = [Deriv{dex_C1Rb} ' + ' DisRt_2cell_UnqTOT{si} '*X(idx.' Rb ')'];
        Deriv{dex_C1Rb_tsAb} = [Deriv{dex_C1Rb_tsAb} ' + ' DisRt_2cell_UnqTOT{si} '*X(idx.' Rb_tsAb ')' ];
        %%Cell 2 gains back receptors as well. Assume drug is lost from
        %%synapse
        Deriv{dex_Rc} = [Deriv{dex_Rc} ' - ' DisRt_2cell_UnqTOT{si} '*X(idx.' Rc ')'];
        Deriv{dex_Rc_tsAb} = [Deriv{dex_Rc_tsAb} ' - ' DisRt_2cell_UnqTOT{si} '*X(idx.' Rc_tsAb ')'];
        Deriv{dex_Rd} = [Deriv{dex_Rd} ' - ' DisRt_2cell_UnqTOT{si} '*X(idx.' Rd ')'];
        Deriv{dex_Rd_tsAb} = [Deriv{dex_Rd_tsAb} ' - ' DisRt_2cell_UnqTOT{si} '*X(idx.' Rd_tsAb ')'];
        %%Reversion of cell2 receptors to single cells upon synapse
        %%dissociation
        Deriv{dex_C2Rc} = [Deriv{dex_C2Rc} ' + ' DisRt_2cell_UnqTOT{si} '*X(idx.' Rc ')'];
        Deriv{dex_C2Rc_tsAb} = [Deriv{dex_C2Rc_tsAb} ' + ' DisRt_2cell_UnqTOT{si} '*X(idx.' Rc_tsAb ')'];
        Deriv{dex_C2Rd} = [Deriv{dex_C2Rd} ' + ' DisRt_2cell_UnqTOT{si} '*X(idx.' Rd ')'];
        Deriv{dex_C2Rd_tsAb} = [Deriv{dex_C2Rd_tsAb} ' + ' DisRt_2cell_UnqTOT{si} '*X(idx.' Rd_tsAb ')' ];
        
    end
end


%%PRINT TO M FILE AT END!!
Outnm = [Nm '_Original.m'];
%%Print function definition, parameter definitions, species definitions
Oid = fopen(Outnm,'w+'); %opening file to read/write for output - discard existing contents. Use a to keep contents
fprintf(Oid,'function Deriv =  %s(t,X,ps,idx,Ref_Vals) \n \n',Nm);


%%Print drug dose equation  %'Events' option
fprintf(Oid,'if(mod(t,ps.DoseInt)<ps.DoseDur) \n \t Dose=ps.DoseAmt/ps.DoseDur; \n else \n\t Dose = 0; \n end \n\n');

%%Print ODEs
for dxi = 1:NumSpecies
    fprintf(Oid,'Deriv(idx.%s,1) = %s; \n',Names{dxi},Deriv{eval(['idx.' Names{dxi}])});
end


fclose(Oid);


%%%Clear everything from workspace except for Name of function, species
%%%names, and species index variable
clearvars -except idx Names Nm Deriv NumSpecies Outnm
save([Nm '_Names.mat'])
